# Supplementary material for: Isolation and characterization of strictly lytic bacteriophages against carbapenem-resistant Enterobacter cloacae complex
Source: Microbiol Spectr. 2025 Oct 1;13(11):e00835-25. doi: 10.1128/spectrum.00835-25 (PMC12584729; doi:10.1128/spectrum.00835-25)
Supplement: Table S6 — Annotated genomic features of the isolated phages. [file spectrum.00835-25-s0003.xlsx]

## Sheet: CYPEBC001
Table S6. Annotated genomic features of the isolated phages.
Start	Stop		Length	Gene	Protein function	Function group
134	553	CDS	420	uvrC	UvrABC system protein C	DNA replication and metabolism ptotein
495	1652	CDS	1158		T4 RNA ligase 1	DNA replication and metabolism ptotein
1972	2289	CDS	318		Phage outer membrane lipoprotein Rz1	Lysis Protein
2444	3331	CDS	888	pseT	Polynucleotide kinase	DNA replication and metabolism ptotein
3909	4439	CDS	531	FtsZ-like proteins	cell division-related proteins	Lysis Protein
4444	4788	CDS	345		Capsid assembly protein Gp31	Monogenesis protein
5050	5126	tRNA	77		tRNA-Met(cat)
5132	5207	tRNA	76		tRNA-Gly(tcc)
10287	11810	CDS	1524		DNA ligase	DNA replication and metabolism ptotein
16760	17845	CDS	1086		Baseplate tail-tube junction protein gp48	Monogenesis protein
17855	18718	CDS	864		Baseplate tail-tube junction protein gp54	Monogenesis protein
20041	20433	CDS	393		Baseplate wedge protein gp25	Monogenesis protein
28340	29248	CDS	909	grcA	Autonomous glycyl radical cofactor	DNA replication and metabolism ptotein
32480	33535	CDS	1056		Bifunctional NMN adenylyltransferase/Nudix hydrolase	DNA replication and metabolism ptotein
35905	36489	CDS	585	tdk	Thymidine kinase	DNA replication and metabolism ptotein
43260	43655	CDS	396	lys	L-alanyl-D-glutamate peptidase	Lysis Protein
53001	53414	CDS	414	rppH	RNA pyrophosphohydrolase	DNA replication and metabolism ptotein
57411	57950	CDS	540	3	Major Tail Protein	Monogenesis protein
60428	60982	CDS	555		Baseplate wedge protein gp53	Monogenesis protein
60979	62739	CDS	1761	5	phage DNA polymerase	DNA replication and metabolism ptotein
64853	66766	CDS	1914	6	DNA packaging process	DNA replication and metabolism ptotein
66847	69927	CDS	3081	7	DNA replication and transcription	DNA replication and metabolism ptotein
69927	70919	CDS	993	8	minor capsid protein	Monogenesis protein
70931	71794	CDS	864	9	major capsid protein	Monogenesis protein
71791	73608	CDS	1818		Baseplate wedge protein gp10	Monogenesis protein
73609	74271	CDS	663		Baseplate wedge protein gp11	Monogenesis protein
74281	75669	CDS	1389		Short tail fiber protein gp12	Monogenesis protein
77758	78681	CDS	924		Neck protein gp13	Monogenesis protein
78690	79436	CDS	747		Neck protein gp14	Monogenesis protein
80155	80928	CDS	774		Tail completion protein gp15	Monogenesis protein
80931	81470	CDS	540		Terminase, small subunit	DNA replication and metabolism ptotein
81439	83268	CDS	1830		Terminase, large subunit	DNA replication and metabolism ptotein
83287	85278	CDS	1992		Tail sheath protein	Monogenesis protein
85324	85809	CDS	486		Tail tube protein gp19	Monogenesis protein
85863	87437	CDS	1575		Portal protein	Monogenesis protein
87704	88111	CDS	408		Prohead assembly protein gp68	Monogenesis protein
88114	88773	CDS	660		Prohead core protein protease	Monogenesis protein
88800	89594	CDS	795		Capsid assembly scaffolding protein	Monogenesis protein
89614	91188	CDS	1575		Major capsid protein	Monogenesis protein
91949	93247	CDS	1299		Capsid vertex protein	Monogenesis protein
93513	93935	CDS	423	uvsY	DNA repair protein	DNA replication and metabolism ptotein
94609	94839	CDS	231	uvsW_1	DNA repair and recombination	DNA replication and metabolism ptotein
94849	96189	CDS	1341	uvsW_2	DNA repair and recombination	DNA replication and metabolism ptotein
94849	96348	CDS	1500	dbpA	ATP-dependent RNA helicase DbpA	DNA replication and metabolism ptotein
103648	104694	CDS	1047		RNA ligase 2	DNA replication and metabolism ptotein
108334	109185	CDS	852	DAM	IS1595 family transposase ISCco4	DNA replication and metabolism ptotein
109192	109461	CDS	270	NRDC	RNA processing, DNA replication, and transcriptional regulation	DNA replication and metabolism ptotein
109494	109976	CDS	483		Recombination endonuclease VII	DNA replication and metabolism ptotein
110296	112413	CDS	2118	nrdD	Anaerobic ribonucleoside-triphosphate reductase	DNA replication and metabolism ptotein
115864	116355	CDS	492	nrdG	Anaerobic ribonucleoside-triphosphate reductase-activating protein	DNA replication and metabolism ptotein
130701	131345	CDS	645	t	Holin	Lysis Protein
135761	138010	CDS	2250	rIIA	Protein rIIA	Lysis Protein
138867	140156	CDS	1290		DNA topoisomerase medium subunit	DNA replication and metabolism ptotein
138867	140156	CDS	1290	gyrA	DNA gyrase subunit A	monogenesis protein, DNA replication and metabolism ptotein
140153	142048	CDS	1896	gyrB	Type 2 topoisomerase subunit B	DNA replication and metabolism ptotein
145082	145567	CDS	486		Endonuclease V	DNA replication and metabolism ptotein
147946	149277	CDS	1332	dda	ATP-dependent DNA helicase dda	DNA replication and metabolism ptotein
147946	149277	CDS	1332	recD2	ATP-dependent RecD-like DNA helicase	DNA replication and metabolism ptotein
150281	151306	CDS	1026		DNA primase	DNA replication and metabolism ptotein
154035	155474	CDS	1440		ATP-dependent helicase 41	DNA replication and metabolism ptotein
154035	155474	CDS	1440	radA	DNA repair protein RadA	DNA replication and metabolism ptotein
155830	156831	CDS	1002	recA	Protein RecA	DNA replication and metabolism ptotein
157059	159764	CDS	2706		DNA-directed DNA polymerase	DNA replication and metabolism ptotein
160143	160505	CDS	363	regA	Translation repressor protein	DNA replication and metabolism ptotein
160515	161087	CDS	573		Sliding-clamp-loader gp44 subunit	Monogenesis protein
161090	162088	CDS	999		Sliding-clamp-loader gp44 subunit	Monogenesis protein
162153	162818	CDS	666		DNA polymerase clamp	DNA replication and metabolism ptotein
161090	162088	CDS	999	ruvB	Holliday junction ATP-dependent DNA helicase RuvB	DNA replication and metabolism ptotein
164153	164737	CDS	585		Protein Gp59	DNA replication and metabolism ptotein
164815	165066	CDS	252		RNA polymerase-associated protein Gp33	DNA replication and metabolism ptotein
165068	165331	CDS	264	dsbA	formation and rearrangement of disulfide bonds	DNA replication and metabolism ptotein
165341	166276	CDS	936	rnh	DNA replication and repair	DNA replication and metabolism ptotein
165341	166276	CDS	936	xni	Flap endonuclease Xni	DNA replication and metabolism ptotein
166600	167115	CDS	516		RNA polymerase sigma factor	DNA replication and metabolism ptotein
167694	168713	CDS	1020		Exonuclease subunit 1	DNA replication and metabolism ptotein
168971	170674	CDS	1704		Exonuclease subunit 2	DNA replication and metabolism ptotein
170931	171953	CDS	1023	dnaJ	Chaperone protein DnaJ	DNA replication and metabolism ptotein
174083	174937	CDS	855	thyA	Thymidylate synthase	DNA replication and metabolism ptotein
174978	177224	CDS	2247	nrdA	Ribonucleoside-diphosphate reductase 1 subunit alpha	DNA replication and metabolism ptotein
177263	178438	CDS	1176	nrdB	Ribonucleoside-diphosphate reductase 1 subunit beta	DNA replication and metabolism ptotein

## Sheet: CYPEBC003
Start	Stop		Length	Gene	Protein function	Function group
1832	1548	CDS	285	rI	Antiholin	Lysis Protein
10113	9718	CDS	396	lys	L-alanyl-D-glutamate peptidase	Lysis Protein
23872	23204	CDS	669	1	Deoxynucleotide monophosphate kinase	DNA replication and metabolism ptotein
24408	23869	CDS	540	3	Tail tube terminator protein	Monogenesis protein
26886	27440	CDS	555		Baseplate wedge protein gp53	Monogenesis protein
27437	29197	CDS	1761	5	Baseplate central spike complex protein gp5	Monogenesis protein
31311	33224	CDS	1914	6	Baseplate wedge protein gp6	Monogenesis protein
33305	36385	CDS	3081	7	Baseplate wedge protein gp7	Monogenesis protein
36385	37377	CDS	993	8	Baseplate wedge protein gp8	Monogenesis protein
37389	38252	CDS	864	9	Baseplate protein gp9	Monogenesis protein
38249	40066	CDS	1818		Baseplate wedge protein gp10	Monogenesis protein
40067	40729	CDS	663		Baseplate wedge protein gp11	Monogenesis protein
40739	42127	CDS	1389		Short tail fiber protein gp12	Monogenesis protein
44216	45139	CDS	924		Neck protein gp13	Monogenesis protein
45148	45894	CDS	747		Neck protein gp14	Monogenesis protein	`
46613	47386	CDS	774		Tail completion protein gp15	Monogenesis protein
47389	47928	CDS	540		Terminase, small subunit	DNA replication and metabolism ptotein
47897	49726	CDS	1830		Terminase, large subunit	DNA replication and metabolism ptotein
49745	51736	CDS	1992		Tail sheath protein	Monogenesis protein
51782	52267	CDS	486		Tail tube protein gp19	Monogenesis protein
52321	53895	CDS	1575		Portal protein	Monogenesis protein
54162	54569	CDS	408		Prohead assembly protein gp68	Monogenesis protein
54572	55231	CDS	660		Prohead core protein protease	Monogenesis protein
55258	56052	CDS	795		Capsid assembly scaffolding protein	Monogenesis protein
56072	57646	CDS	1575		Major capsid protein	Monogenesis protein
57740	59038	CDS	1299		Capsid vertex protein	Monogenesis protein
59304	59726	CDS	423	uvsY	Recombination protein uvsY	DNA replication and metabolism ptotein
60630	60400	CDS	231	uvsW_1	ATP-dependent DNA helicase uvsW	DNA replication and metabolism ptotein
61980	60640	CDS	1341	uvsW_2	ATP-dependent DNA helicase uvsW	DNA replication and metabolism ptotein
69439	70485	CDS	1047		RNA ligase 2	DNA replication and metabolism ptotein
74125	74976	CDS	852	DAM	DNA adenine methylase	DNA replication and metabolism ptotein
74983	75252	CDS	270	NRDC_1	Glutaredoxin	DNA replication and metabolism ptotein
75285	75767	CDS	483		Recombination endonuclease VII	DNA replication and metabolism ptotein
76087	78204	CDS	2118	nrdD	Anaerobic ribonucleoside-triphosphate reductase	DNA replication and metabolism ptotein
84063	84341	CDS	279	NRDC_2	Glutaredoxin	DNA replication and metabolism ptotein
96492	97136	CDS	645	t	Holin	Lysis Protein
103801	101552	CDS	2250	rIIA	Protein rIIA	Lysis Protein
105947	104658	CDS	1290		DNA topoisomerase medium subunit	DNA replication and metabolism ptotein
111358	110873	CDS	486		Endonuclease V	DNA replication and metabolism ptotein
115068	113737	CDS	1332	dda	ATP-dependent DNA helicase dda	DNA replication and metabolism ptotein
117097	116072	CDS	1026		DNA primase	DNA replication and metabolism ptotein
121265	119826	CDS	1440		ATP-dependent helicase 41	DNA replication and metabolism ptotein
122769	121621	CDS	1149	UVSX	Recombination and repair protein	DNA replication and metabolism ptotein		Protein rIIA+I44
125554	122849	CDS	2706		DNA-directed DNA polymerase	DNA replication and metabolism ptotein
126295	125933	CDS	363	regA	Translation repressor protein	DNA replication and metabolism ptotein
126877	126305	CDS	573		Sliding-clamp-loader gp44 subunit	Monogenesis protein
127878	126880	CDS	999		Sliding-clamp-loader gp44 subunit	Monogenesis protein
128608	127943	CDS	666		DNA polymerase clamp	DNA replication and metabolism ptotein
130527	129943	CDS	585		Protein Gp59	DNA replication and metabolism ptotein
130856	130605	CDS	252		RNA polymerase-associated protein Gp33	DNA replication and metabolism ptotein
131121	130858	CDS	264	dsbA	Double-stranded DNA-binding protein	DNA replication and metabolism ptotein
132066	131131	CDS	936	rnh	Ribonuclease H	DNA replication and metabolism ptotein
132390	132905	CDS	516		RNA polymerase sigma factor	DNA replication and metabolism ptotein
133484	134503	CDS	1020		Exonuclease subunit 1	DNA replication and metabolism ptotein
134761	136464	CDS	1704		Exonuclease subunit 2	DNA replication and metabolism ptotein
139872	140726	CDS	855		Thymidylate synthase	DNA replication and metabolism ptotein
140767	143013	CDS	2247	I4L	Ribonucleoside-diphosphate reductase large subunit	DNA replication and metabolism ptotein
143052	144227	CDS	1176		Ribonucleoside-diphosphate reductase subunit beta	DNA replication and metabolism ptotein
144871	146028	CDS	1158		T4 RNA ligase 1	DNA replication and metabolism ptotein
146348	146665	CDS	318	Rz1	Phage outer membrane lipoprotein Rz1	Lysis Protein
146820	147707	CDS	888	pseT	Polynucleotide kinase	DNA replication and metabolism ptotein
148285	148815	CDS	531	CD	Deoxycytidylate deaminase	DNA replication and metabolism ptotein
148820	149164	CDS	345		Capsid assembly protein Gp31	Monogenesis protein
149426	149502	tRNA	77		tRNA-Met(cat)
149508	149583	tRNA	76		tRNA-Gly(tcc)
154663	156186	CDS	1524		DNA ligase	DNA replication and metabolism ptotein
161136	162221	CDS	1086		Baseplate tail-tube junction protein gp48	Monogenesis protein
162231	163094	CDS	864		Baseplate tail-tube junction protein gp54	Monogenesis protein
164417	164809	CDS	393		Baseplate wedge protein gp25	Monogenesis protein

## Sheet: CYPEBC004
Start	Stop	Length	Gene	Protein function	Function group
3816	1567	2250	rIIA	Protein rIIA	Lysis Protein
5962	4673	1290		DNA topoisomerase medium subunit	DNA replication and metabolism ptotein
11373	10888	486		Endonuclease V	DNA replication and metabolism ptotein
15083	13752	1332	dda	ATP-dependent DNA helicase dda	DNA replication and metabolism ptotein
17112	16087	1026		DNA primase	DNA replication and metabolism ptotein
21280	19841	1440		ATP-dependent helicase 41	DNA replication and metabolism ptotein
22784	21636	1149	UVSX	Recombination and repair protein	DNA replication and metabolism ptotein
25569	22864	2706		DNA-directed DNA polymerase	DNA replication and metabolism ptotein
26310	25948	363	regA	Translation repressor protein	DNA replication and metabolism ptotein
26892	26320	573		Sliding-clamp-loader gp44 subunit	Monogenesis protein
27893	26895	999		Sliding-clamp-loader gp44 subunit	Monogenesis protein
28623	27958	666		DNA polymerase clamp	DNA replication and metabolism ptotein
30542	29958	585		Protein Gp59	DNA replication and metabolism ptotein
30871	30620	252		RNA polymerase-associated protein Gp33	DNA replication and metabolism ptotein
31136	30873	264	dsbA	Double-stranded DNA-binding protein	DNA replication and metabolism ptotein
32081	31146	936	rnh	Ribonuclease H	DNA replication and metabolism ptotein
32405	32920	516		RNA polymerase sigma factor	DNA replication and metabolism ptotein
33499	34518	1020		Exonuclease subunit 1	DNA replication and metabolism ptotein
34776	36479	1704		Exonuclease subunit 2	DNA replication and metabolism ptotein
39888	40742	855		Thymidylate synthase	DNA replication and metabolism ptotein
40783	43029	2247	I4L	Ribonucleoside-diphosphate reductase large subunit	DNA replication and metabolism ptotein
43068	44243	1176	bnrdF	Ribonucleoside-diphosphate reductase subunit beta	DNA replication and metabolism ptotein
44887	46044	1158		T4 RNA ligase 1	DNA replication and metabolism ptotein
46836	47723	888	pseT	Polynucleotide kinase	DNA replication and metabolism ptotein
48301	48831	531	CD	Deoxycytidylate deaminase	DNA replication and metabolism ptotein
48836	49180	345		Capsid assembly protein Gp31	Monogenesis protein
49442	49518	77		tRNA-Met(cat)
49524	49599	76		tRNA-Gly(tcc)
54680	56203	1524		DNA ligase	DNA replication and metabolism ptotein
61153	62238	1086		Baseplate tail-tube junction protein gp48	Monogenesis protein
62248	63111	864		Baseplate tail-tube junction protein gp54	Monogenesis protein
64434	64826	393		Baseplate wedge protein gp25	Monogenesis protein
79768	79484	285	rI	Antiholin	Lysis Protein
88049	87654	396	lys	L-alanyl-D-glutamate peptidase	Lysis Protein
101808	101140	669	1	Deoxynucleotide monophosphate kinase	DNA replication and metabolism ptotein
102344	101805	540	3	Tail tube terminator protein	Monogenesis protein
104822	105376	555		Baseplate wedge protein gp53	Monogenesis protein
105373	107133	1761	5	Baseplate central spike complex protein gp5	Monogenesis protein
109247	111160	1914	6	Baseplate wedge protein gp6	Monogenesis protein
111241	114321	3081	7	Baseplate wedge protein gp7	Monogenesis protein
114321	115313	993	8	Baseplate wedge protein gp8	Monogenesis protein
115325	116191	867	9	Baseplate protein gp9	Monogenesis protein
116188	118005	1818		Baseplate wedge protein gp10	Monogenesis protein
118006	118668	663		Baseplate wedge protein gp11	Monogenesis protein
118678	120066	1389		Short tail fiber protein gp12	Monogenesis protein
122155	123078	924		Neck protein gp13	Monogenesis protein
123087	123833	747		Neck protein gp14	Monogenesis protein
124552	125325	774		Tail completion protein gp15	Monogenesis protein
125328	125867	540		Terminase, small subunit	DNA replication and metabolism ptotein
125836	127665	1830		Terminase, large subunit	DNA replication and metabolism ptotein
127684	129675	1992		Tail sheath protein	Monogenesis protein
129721	130206	486		Tail tube protein gp19	Monogenesis protein
130260	131834	1575		Portal protein	Monogenesis protein
132101	132508	408		Prohead assembly protein gp68	Monogenesis protein
132511	133170	660		Prohead core protein protease	Monogenesis protein
133197	133991	795		Capsid assembly scaffolding protein	Monogenesis protein
134011	135585	1575		Major capsid protein	Monogenesis protein
135679	136977	1299		Capsid vertex protein	Monogenesis protein
137243	137665	423	uvsY	Recombination protein uvsY	DNA replication and metabolism ptotein
138569	138339	231	uvsW_1	ATP-dependent DNA helicase uvsW	DNA replication and metabolism ptotein
139919	138579	1341	uvsW_2	ATP-dependent DNA helicase uvsW	DNA replication and metabolism ptotein
147378	148424	1047		RNA ligase 2	DNA replication and metabolism ptotein
152064	152915	852	DAM	DNA adenine methylase	DNA replication and metabolism ptotein
152922	153191	270	NRDC_1	Glutaredoxin	DNA replication and metabolism ptotein
153224	153706	483		Recombination endonuclease VII	DNA replication and metabolism ptotein
154026	156143	2118	nrdD	Anaerobic ribonucleoside-triphosphate reductase	DNA replication and metabolism ptotein
162002	162280	279	NRDC_2	Glutaredoxin	DNA replication and metabolism ptotein
174431	175075	645	t	Holin	Lysis Protein

## Sheet: CYPEBC006
Start	Stop		Length	Gene	Protein function	Function group
3033	3317	CDS	285	rI	Antiholin	Lysis Protein
18367	17975	CDS	393		Baseplate wedge protein gp25	Monogenesis protein
20554	19958	CDS	597		Baseplate tail-tube junction protein gp54	Monogenesis protein
21649	20564	CDS	1086		Baseplate tail-tube junction protein gp48	Monogenesis protein
24047	24979	CDS	933		Baseplate central spike complex protein gp27	Monogenesis protein
28122	26599	CDS	1524		DNA ligase	DNA replication and metabolism ptotein
32261	32186	tRNA	76		tRNA-Gly(tcc)
32343	32267	tRNA	77		tRNA-Met(cat)
32950	32705	CDS	246		Capsid assembly protein Gp31	Monogenesis protein
33485	32955	CDS	531		Deoxycytidylate deaminase	DNA replication and metabolism ptotein
34950	34063	CDS	888		Polynucleotide kinase	DNA replication and metabolism ptotein
36899	35742	CDS	1158		T4 RNA ligase 1	DNA replication and metabolism ptotein
38955	37780	CDS	1176	bnrdF	Ribonucleoside-diphosphate reductase subunit beta	DNA replication and metabolism ptotein
41240	38994	CDS	2247	I4L	Ribonucleoside-diphosphate reductase large subunit	DNA replication and metabolism ptotein
42135	41281	CDS	855	TD	Thymidylate synthase	DNA replication and metabolism ptotein
47992	46301	CDS	1692		Exonuclease subunit 2	DNA replication and metabolism ptotein
49269	48250	CDS	1020		Exonuclease subunit 1	DNA replication and metabolism ptotein
50363	49848	CDS	516		RNA polymerase sigma factor	DNA replication and metabolism ptotein
50687	51622	CDS	936	rnh	Ribonuclease H	DNA replication and metabolism ptotein
51632	51895	CDS	264	dsbA	Double-stranded DNA-binding protein	DNA replication and metabolism ptotein
51897	52148	CDS	252		RNA polymerase-associated protein Gp33	DNA replication and metabolism ptotein
52226	52810	CDS	585		Protein Gp59	DNA replication and metabolism ptotein
54145	54810	CDS	666		DNA polymerase clamp	DNA replication and metabolism ptotein
54875	55873	CDS	999		Sliding-clamp-loader gp44 subunit	Monogenesis protein
55876	56448	CDS	573		Sliding-clamp-loader gp44 subunit	Monogenesis protein
56452	56820	CDS	369	regA	Translation repressor protein	DNA replication and metabolism ptotein
57199	59904	CDS	2706		DNA-directed DNA polymerase	DNA replication and metabolism ptotein
59984	61132	CDS	1149	UVSX	Recombination and repair protein	DNA replication and metabolism ptotein
61488	62927	CDS	1440		ATP-dependent helicase 41	DNA replication and metabolism ptotein
65673	66698	CDS	1026		DNA primase	DNA replication and metabolism ptotein
67711	69042	CDS	1332	dda	ATP-dependent DNA helicase dda	DNA replication and metabolism ptotein
69703	70374	CDS	672	dexA	Exodeoxyribonuclease	DNA replication and metabolism ptotein
71456	71941	CDS	486		Endonuclease V	DNA replication and metabolism ptotein
76867	78156	CDS	1290		DNA topoisomerase medium subunit	DNA replication and metabolism ptotein
79013	80701	CDS	1689	rIIA	Protein rIIA	Lysis Protein
86330	85686	CDS	645		Holin	Lysis Protein
98771	98493	CDS	279	NRDC_1	Glutaredoxin	DNA replication and metabolism ptotein
106409	104292	CDS	2118	nrdD	Anaerobic ribonucleoside-triphosphate reductase	DNA replication and metabolism ptotein
107211	106729	CDS	483		Recombination endonuclease VII	DNA replication and metabolism ptotein
107513	107244	CDS	270	NRDC_2	Glutaredoxin	DNA replication and metabolism ptotein
108371	107520	CDS	852	DAM	DNA adenine methylase	DNA replication and metabolism ptotein
113057	112011	CDS	1047		RNA ligase 2	DNA replication and metabolism ptotein
120518	121858	CDS	1341	uvsW_1	ATP-dependent DNA helicase uvsW	DNA replication and metabolism ptotein
121868	122098	CDS	231	uvsW_2	ATP-dependent DNA helicase uvsW	DNA replication and metabolism ptotein
123193	122771	CDS	423	uvsY	Recombination protein uvsY	DNA replication and metabolism ptotein
124757	123459	CDS	1299		Capsid vertex protein	Monogenesis protein
127092	125518	CDS	1575		Major capsid protein	Monogenesis protein
127906	127112	CDS	795		Capsid assembly scaffolding protein	Monogenesis protein
128592	127933	CDS	660		Prohead core protein protease	Monogenesis protein
129002	128595	CDS	408		Prohead assembly protein gp68	Monogenesis protein
130843	129269	CDS	1575		Portal protein	Monogenesis protein
131382	130897	CDS	486		Tail tube protein gp19	Monogenesis protein
133419	131428	CDS	1992		Tail sheath protein	Monogenesis protein
134523	133438	CDS	1086		Terminase, large subunit	DNA replication and metabolism ptotein
135268	134615	CDS	654		Terminase, large subunit	DNA replication and metabolism ptotein
135776	135237	CDS	540		Terminase, small subunit	DNA replication and metabolism ptotein
136552	135779	CDS	774		Tail completion protein gp15	DNA replication and metabolism ptotein
137328	136603	CDS	726		Putative endonuclease	DNA replication and metabolism ptotein
138132	137386	CDS	747		Neck protein gp14	Monogenesis protein
139064	138141	CDS	924		Neck protein gp13	Monogenesis protein
142541	141153	CDS	1389		Short tail fiber protein gp12	Monogenesis protein
143213	142551	CDS	663		Baseplate wedge protein gp11	Monogenesis protein
145031	143214	CDS	1818		Baseplate wedge protein gp10	Monogenesis protein
145891	145028	CDS	864		Baseplate protein gp9	Monogenesis protein
146895	145903	CDS	993		Baseplate wedge protein gp8	Monogenesis protein
149975	146895	CDS	3081		Baseplate wedge protein gp7	Monogenesis protein
151969	150056	CDS	1914		Baseplate wedge protein gp6	Monogenesis protein
155843	154083	CDS	1761		Baseplate central spike complex protein gp5	Monogenesis protein
156394	155840	CDS	555		Baseplate wedge protein gp53	Monogenesis protein
158872	159411	CDS	540	3	Tail tube terminator protein	Monogenesis protein
159408	160076	CDS	669	1	Deoxynucleotide monophosphate kinase	DNA replication and metabolism ptotein
173167	173562	CDS	396	lys	L-alanyl-D-glutamate peptidase	Lysis Protein

## Sheet: CYPEBC007
Start	Stop		Length	Gene	Protein function	Function group
3370	1541	CDS	1830		Terminase, large subunit	DNA replication and metabolism ptotein
3878	3339	CDS	540		Terminase, small subunit	DNA replication and metabolism ptotein
4654	3881	CDS	774		Tail completion protein gp15	Monogenesis protein
6119	5373	CDS	747		Neck protein gp14	Monogenesis protein
7051	6128	CDS	924		Neck protein gp13	Monogenesis protein
10528	9140	CDS	1389		Short tail fiber protein gp12	Monogenesis protein
11200	10538	CDS	663		Baseplate wedge protein gp11	Monogenesis protein
13018	11477	CDS	1542		Baseplate wedge protein gp10	Monogenesis protein
13878	13015	CDS	864	9	Baseplate protein gp9	Monogenesis protein
14882	13890	CDS	993	8	Baseplate wedge protein gp8	Monogenesis protein
17962	14882	CDS	3081	7	Baseplate wedge protein gp7	Monogenesis protein
19956	18043	CDS	1914	6	Baseplate wedge protein gp6	Monogenesis protein
23830	22070	CDS	1761	5	Baseplate central spike complex protein gp5	Monogenesis protein
24381	23827	CDS	555		Baseplate wedge protein gp53	Monogenesis protein
26859	27398	CDS	540	3	Tail tube terminator protein	Monogenesis protein
27395	28063	CDS	669	1	Deoxynucleotide monophosphate kinase	DNA replication and metabolism ptotein
41154	41549	CDS	396	lys	L-alanyl-D-glutamate peptidase	Lysis Protein
49435	49719	CDS	285	rI	Antiholin	Lysis Protein
64769	64377	CDS	393		Baseplate wedge protein gp25	Monogenesis protein
66955	66092	CDS	864		Baseplate tail-tube junction protein gp54	Monogenesis protein
68050	66965	CDS	1086		Baseplate tail-tube junction protein gp48	Monogenesis protein
74524	73001	CDS	1524		DNA ligase	DNA replication and metabolism ptotein
79680	79605	tRNA	76		tRNA-Gly(tcc)
79762	79686	tRNA	77		tRNA-Met(cat)
80368	80024	CDS	345		Capsid assembly protein Gp31	Monogenesis protein
80903	80373	CDS	531		Deoxycytidylate deaminase	DNA replication and metabolism ptotein
82368	81481	CDS	888	pseT	Polynucleotide kinase	DNA replication and metabolism ptotein
84317	83160	CDS	1158		T4 RNA ligase 1	DNA replication and metabolism ptotein
86136	84961	CDS	1176	bnrdF	Ribonucleoside-diphosphate reductase subunit beta	DNA replication and metabolism ptotein
88421	86175	CDS	2247	I4L	Ribonucleoside-diphosphate reductase large subunit	DNA replication and metabolism ptotein
89316	88462	CDS	855	TD	Thymidylate synthase	DNA replication and metabolism ptotein
94427	92724	CDS	1704		Exonuclease subunit 2	DNA replication and metabolism ptotein
95704	94685	CDS	1020		Exonuclease subunit 1	DNA replication and metabolism ptotein
96798	96283	CDS	516		RNA polymerase sigma factor	DNA replication and metabolism ptotein
97122	98057	CDS	936	rnh	Ribonuclease H	DNA replication and metabolism ptotein
98067	98330	CDS	264	dsbA	Double-stranded DNA-binding protein	DNA replication and metabolism ptotein
98332	98583	CDS	252		RNA polymerase-associated protein Gp33	DNA replication and metabolism ptotein
98661	99245	CDS	585		Protein Gp59	DNA replication and metabolism ptotein
99249	99827	CDS	579		Single-stranded DNA-binding protein	DNA replication and metabolism ptotein
100581	101246	CDS	666		DNA polymerase clamp	DNA replication and metabolism ptotein
101311	102309	CDS	999		Sliding-clamp-loader gp44 subunit	Monogenesis protein
102312	102884	CDS	573		Sliding-clamp-loader gp44 subunit	Monogenesis protein
102894	103256	CDS	363	regA	Translation repressor protein	DNA replication and metabolism ptotein
103635	106340	CDS	2706		DNA-directed DNA polymerase	DNA replication and metabolism ptotein
106420	107568	CDS	1149	UVSX	Recombination and repair protein	DNA replication and metabolism ptotein
107924	109363	CDS	1440		ATP-dependent helicase 41	DNA replication and metabolism ptotein
112092	113117	CDS	1026		DNA primase	DNA replication and metabolism ptotein
114121	115452	CDS	1332		ATP-dependent DNA helicase dda	DNA replication and metabolism ptotein
117831	118316	CDS	486		Endonuclease V	DNA replication and metabolism ptotein
123242	124531	CDS	1290		DNA topoisomerase medium subunit	DNA replication and metabolism ptotein
125388	127637	CDS	2250	rIIA	Protein rIIA	Lysis Protein
132697	132053	CDS	645	t	Holin	Lysis Protein
145126	144848	CDS	279	NRDC_1	Glutaredoxin	DNA replication and metabolism ptotein
153102	150985	CDS	2118	nrdD	Anaerobic ribonucleoside-triphosphate reductase	DNA replication and metabolism ptotein
153904	153422	CDS	483		Recombination endonuclease VII	DNA replication and metabolism ptotein
154206	153937	CDS	270	NRDC_2	Glutaredoxin	DNA replication and metabolism ptotein
155064	154213	CDS	852	DAM	DNA adenine methylase	DNA replication and metabolism ptotein
159750	158704	CDS	1047		RNA ligase 2	DNA replication and metabolism ptotein
167209	168549	CDS	1341	uvsW_1	ATP-dependent DNA helicase uvsW	DNA replication and metabolism ptotein
168559	168789	CDS	231	uvsW_2	ATP-dependent DNA helicase uvsW	DNA replication and metabolism ptotein
169885	169463	CDS	423	uvsY	Recombination protein uvsY	DNA replication and metabolism ptotein
171449	170151	CDS	1299		Capsid vertex protein	Monogenesis protein
173117	171543	CDS	1575		Major capsid protein	Monogenesis protein
173931	173137	CDS	795		Capsid assembly scaffolding protein	Monogenesis protein
174617	173958	CDS	660		Prohead core protein protease	Monogenesis protein
175027	174620	CDS	408		Prohead assembly protein gp68	Monogenesis protein
176868	175294	CDS	1575		Portal protein	Monogenesis protein
177407	176922	CDS	486		Tail tube protein gp19	Monogenesis protein
177890	177453	CDS	438		Tail sheath protein	Monogenesis protein

## Sheet: CYPEBC008
Start	Stop		Length	Gene	Protein function	Function group
2194	434	CDS	1761	5	Baseplate central spike complex protein gp5	Monogenesis protein
2745	2191	CDS	555		Baseplate wedge protein gp53	Monogenesis protein
5223	5762	CDS	540	3	Tail tube terminator protein	Monogenesis protein
5759	6427	CDS	669	1	Deoxynucleotide monophosphate kinase	DNA replication and metabolism ptotein
19518	19913	CDS	396	lys	L-alanyl-D-glutamate peptidase	Lysis Protein
27799	28083	CDS	285	rI	Antiholin	Lysis Protein
43132	42740	CDS	393		Baseplate wedge protein gp25	Monogenesis protein
45318	44455	CDS	864		Baseplate tail-tube junction protein gp54	Monogenesis protein
46413	45328	CDS	1086		Baseplate tail-tube junction protein gp48	Monogenesis protein
52886	51363	CDS	1524		DNA ligase	DNA replication and metabolism ptotein
58041	57966	tRNA	76		tRNA-Gly(tcc)
58123	58047	tRNA	77		tRNA-Met(cat)
58729	58385	CDS	345		Capsid assembly protein Gp31	Monogenesis protein
59264	58734	CDS	531	CD	Deoxycytidylate deaminase	DNA replication and metabolism ptotein
60729	59842	CDS	888	pseT	Polynucleotide kinase	DNA replication and metabolism ptotein
62678	61521	CDS	1158		T4 RNA ligase 1	DNA replication and metabolism ptotein
63036	62620	CDS	417	denA	Endonuclease II	DNA replication and metabolism ptotein
64732	63557	CDS	1176	bnrdF	Ribonucleoside-diphosphate reductase subunit beta	DNA replication and metabolism ptotein
67017	64771	CDS	2247	I4L	Ribonucleoside-diphosphate reductase large subunit	DNA replication and metabolism ptotein
67912	67058	CDS	855	TD	Thymidylate synthase	DNA replication and metabolism ptotein
73437	71746	CDS	1692		Exonuclease subunit 2	DNA replication and metabolism ptotein
74714	73695	CDS	1020		Exonuclease subunit 1	DNA replication and metabolism ptotein
75808	75293	CDS	516		RNA polymerase sigma factor	DNA replication and metabolism ptotein
76132	77067	CDS	936	rnh	Ribonuclease H	DNA replication and metabolism ptotein
77077	77340	CDS	264	dsbA	Double-stranded DNA-binding protein	DNA replication and metabolism ptotein
77342	77593	CDS	252		RNA polymerase-associated protein Gp33	DNA replication and metabolism ptotein
77671	78255	CDS	585		Protein Gp59	DNA replication and metabolism ptotein
79590	80255	CDS	666		DNA polymerase clamp	DNA replication and metabolism ptotein
80320	81318	CDS	999		Sliding-clamp-loader gp44 subunit	Monogenesis protein
81321	81893	CDS	573		Sliding-clamp-loader gp44 subunit	Monogenesis protein
81903	82265	CDS	363	regA	Translation repressor protein	DNA replication and metabolism ptotein
82644	85349	CDS	2706		DNA-directed DNA polymerase	DNA replication and metabolism ptotein
85429	86577	CDS	1149	UVSX	Recombination and repair protein	DNA replication and metabolism ptotein
86933	88372	CDS	1440		ATP-dependent helicase 41	DNA replication and metabolism ptotein
91101	92126	CDS	1026		DNA primase	DNA replication and metabolism ptotein
93130	94461	CDS	1332		ATP-dependent DNA helicase dda	DNA replication and metabolism ptotein
96840	97325	CDS	486		Endonuclease V	DNA replication and metabolism ptotein
102251	103540	CDS	1290		DNA topoisomerase medium subunit	DNA replication and metabolism ptotein
104397	106646	CDS	2250	rIIA	Protein rIIA	Lysis Protein
111706	111062	CDS	645	t	Holin	Lysis Protein
124132	123854	CDS	279	NRDC_1	Glutaredoxin	DNA replication and metabolism ptotein
131758	129647	CDS	2112	nrdD	Anaerobic ribonucleoside-triphosphate reductase	DNA replication and metabolism ptotein
132560	132078	CDS	483		Recombination endonuclease VII	DNA replication and metabolism ptotein
132862	132593	CDS	270	NRDC_2	Glutaredoxin	DNA replication and metabolism ptotein
133720	132869	CDS	852		DNA adenine methylase	DNA replication and metabolism ptotein
138406	137360	CDS	1047		RNA ligase 2	DNA replication and metabolism ptotein
145865	147205	CDS	1341	uvsW_1	ATP-dependent DNA helicase uvsW	DNA replication and metabolism ptotein
147215	147445	CDS	231	uvsW_2	ATP-dependent DNA helicase uvsW	DNA replication and metabolism ptotein
148541	148119	CDS	423	uvsY	Recombination protein uvsY	DNA replication and metabolism ptotein
150105	148807	CDS	1299		Capsid vertex protein	Monogenesis protein
152440	150866	CDS	1575		Major capsid protein	Monogenesis protein
153254	152460	CDS	795		Capsid assembly scaffolding protein	Monogenesis protein
153940	153281	CDS	660		Prohead core protein protease	Monogenesis protein
154350	153943	CDS	408		Prohead assembly protein gp68	Monogenesis protein
156191	154617	CDS	1575		Portal protein	Monogenesis protein
156730	156245	CDS	486		Tail tube protein gp19	Monogenesis protein
158767	156776	CDS	1992		Tail sheath protein	Monogenesis protein
160615	158786	CDS	1830		Terminase, large subunit	DNA replication and metabolism ptotein
161123	160584	CDS	540		Terminase, small subunit	DNA replication and metabolism ptotein
161899	161126	CDS	774		Tail completion protein gp15	Monogenesis protein
163364	162618	CDS	747		Neck protein gp14	Monogenesis protein
164296	163373	CDS	924		Neck protein gp13	Monogenesis protein
167773	166385	CDS	1389		Short tail fiber protein gp12	Monogenesis protein
168445	167783	CDS	663		Baseplate wedge protein gp11	Monogenesis protein
170263	168446	CDS	1818		Baseplate wedge protein gp10	Monogenesis protein
171123	170260	CDS	864	9	Baseplate protein gp9	Monogenesis protein
172127	171135	CDS	993	8	Baseplate wedge protein gp8	Monogenesis protein
175207	172127	CDS	3081	7	Baseplate wedge protein gp7	Monogenesis protein
177201	175288	CDS	1914	6	Baseplate wedge protein gp6	Monogenesis protein

## Sheet: CYPEBC010
Start	Stop		Length	Gene	Protein function	Function group
226	2343	CDS	2118	nrdD	Anaerobic ribonucleoside-triphosphate reductase	DNA replication and metabolism ptotein
8203	8481	CDS	279	NRDC_1	Glutaredoxin	DNA replication and metabolism ptotein
10301	12220	CDS	1920		Long-tail fiber proximal subunit	Monogenesis protein
20633	21277	CDS	645	t	Holin	Lysis Protein
30087	28798	CDS	1290		DNA topoisomerase medium subunit	DNA replication and metabolism ptotein
35498	35013	CDS	486		Endonuclease V	DNA replication and metabolism ptotein
39208	37877	CDS	1332	dda	ATP-dependent DNA helicase dda	DNA replication and metabolism ptotein
41237	40212	CDS	1026		DNA primase	DNA replication and metabolism ptotein
45405	43966	CDS	1440		ATP-dependent helicase 41	DNA replication and metabolism ptotein
46909	45761	CDS	1149	UVSX	Recombination and repair protein	DNA replication and metabolism ptotein
49694	46989	CDS	2706		DNA-directed DNA polymerase	DNA replication and metabolism ptotein
50435	50073	CDS	363	regA	Translation repressor protein	DNA replication and metabolism ptotein
51017	50445	CDS	573		Sliding-clamp-loader gp44 subunit	DNA replication and metabolism ptotein
52018	51020	CDS	999		Sliding-clamp-loader gp44 subunit	DNA replication and metabolism ptotein
52748	52083	CDS	666		DNA polymerase clamp	DNA replication and metabolism ptotein
54667	54083	CDS	585		Protein Gp59	DNA replication and metabolism ptotein
54996	54745	CDS	252		RNA polymerase-associated protein Gp33	DNA replication and metabolism ptotein
55261	54998	CDS	264	dsbA	Double-stranded DNA-binding protein	DNA replication and metabolism ptotein
56206	55271	CDS	936	rnh	Ribonuclease H	DNA replication and metabolism ptotein
56530	57045	CDS	516		RNA polymerase sigma factor	DNA replication and metabolism ptotein
57624	58643	CDS	1020		Exonuclease subunit 1	DNA replication and metabolism ptotein
58901	60604	CDS	1704		Exonuclease subunit 2	DNA replication and metabolism ptotein
64013	64867	CDS	855	TD	Thymidylate synthase	DNA replication and metabolism ptotein
64908	67154	CDS	2247	I4L	Ribonucleoside-diphosphate reductase large subunit	DNA replication and metabolism ptotein
67193	68368	CDS	1176	bnrdF	Ribonucleoside-diphosphate reductase subunit beta	DNA replication and metabolism ptotein
69012	70169	CDS	1158		T4 RNA ligase 1	DNA replication and metabolism ptotein
70961	71848	CDS	888	pseT	Polynucleotide kinase	DNA replication and metabolism ptotein
72426	72956	CDS	531	CD	Deoxycytidylate deaminase	DNA replication and metabolism ptotein
72961	73305	CDS	345		Capsid assembly protein Gp31	Monogenesis protein
73567	73643	tRNA	77		tRNA-Met(cat)
73649	73724	tRNA	76		tRNA-Gly(tcc)
78804	80327	CDS	1524		DNA ligase	DNA replication and metabolism ptotein
85277	86362	CDS	1086		Baseplate tail-tube junction protein gp48	Monogenesis protein
86372	87235	CDS	864		Baseplate tail-tube junction protein gp54	Monogenesis protein
88558	88950	CDS	393		Baseplate wedge protein gp25	Monogenesis protein
103892	103608	CDS	285	rI	Antiholin	Lysis Protein
112173	111778	CDS	396	lys	L-alanyl-D-glutamate peptidase	Lysis Protein
125932	125264	CDS	669		Deoxynucleotide monophosphate kinase	DNA replication and metabolism ptotein
126468	125929	CDS	540	3	Tail tube terminator protein	Monogenesis protein
128946	129500	CDS	555		Baseplate wedge protein gp53	Monogenesis protein
129497	131257	CDS	1761	5	Baseplate central spike complex protein gp5	Monogenesis protein
133371	135284	CDS	1914	6	Baseplate wedge protein gp6	Monogenesis protein
135365	138445	CDS	3081	7	Baseplate wedge protein gp7	Monogenesis protein
138445	139437	CDS	993	8	Baseplate wedge protein gp8	Monogenesis protein
139449	140312	CDS	864	9	Baseplate protein gp9	Monogenesis protein
140309	142126	CDS	1818		Baseplate wedge protein gp10	Monogenesis protein
142127	142789	CDS	663		Baseplate wedge protein gp11	Monogenesis protein
142799	144187	CDS	1389		Short tail fiber protein gp12	Monogenesis protein
146276	147199	CDS	924		Neck protein gp13	Monogenesis protein
147208	147954	CDS	747		Neck protein gp14	Monogenesis protein
148673	149446	CDS	774		Tail completion protein gp15	Monogenesis protein
149449	149988	CDS	540		Terminase, small subunit	DNA replication and metabolism ptotein
149957	151786	CDS	1830		Terminase, large subunit	DNA replication and metabolism ptotein
151805	153796	CDS	1992		Tail sheath protein	Monogenesis protein
153842	154327	CDS	486		Tail tube protein gp19	Monogenesis protein
154381	155955	CDS	1575		Portal protein	Monogenesis protein
156222	156629	CDS	408		Prohead assembly protein gp68	Monogenesis protein
156632	157291	CDS	660		Prohead core protein protease	Monogenesis protein
157318	158112	CDS	795		Capsid assembly scaffolding protein	Monogenesis protein
158132	159706	CDS	1575		Major capsid protein	Monogenesis protein
159800	161098	CDS	1299		Capsid vertex protein	Monogenesis protein
161364	161786	CDS	423	uvsY	Recombination protein uvsY	DNA replication and metabolism ptotein
162690	162460	CDS	231	uvsW_1	ATP-dependent DNA helicase uvsW	DNA replication and metabolism ptotein
164040	162700	CDS	1341	uvsW_2	ATP-dependent DNA helicase uvsW	DNA replication and metabolism ptotein
171499	172545	CDS	1047		RNA ligase 2	DNA replication and metabolism ptotein
176185	177036	CDS	852	DAM	DNA adenine methylase	DNA replication and metabolism ptotein
177043	177312	CDS	270	NRDC_2	Glutaredoxin	DNA replication and metabolism ptotein
177345	177827	CDS	483		Recombination endonuclease VII	DNA replication and metabolism ptotein

## Sheet: CYPEBC011
Start	Stop		Length	Gene	Protein function	Function group
3160	1586	CDS	1575		Major capsid protein	Monogenesis protein
3974	3180	CDS	795		Capsid assembly scaffolding protein	Monogenesis protein
4660	4001	CDS	660		Prohead core protein protease	Monogenesis protein
5070	4663	CDS	408		Prohead assembly protein gp68	Monogenesis protein
6911	5337	CDS	1575		Portal protein	Monogenesis protein
7450	6965	CDS	486		Tail tube protein gp19	Monogenesis protein
9487	7496	CDS	1992		Tail sheath protein	Monogenesis protein
11335	9506	CDS	1830		Terminase, large subunit	DNA replication and metabolism ptotein
11843	11304	CDS	540		Terminase, small subunit	DNA replication and metabolism ptotein
12619	11846	CDS	774		Tail completion protein gp15	Monogenesis protein
13395	12670	CDS	726		Putative endonuclease	DNA replication and metabolism ptotein
14199	13453	CDS	747		Neck protein gp14	Monogenesis protein
15131	14208	CDS	924		Neck protein gp13	Monogenesis protein
18608	17220	CDS	1389		Short tail fiber protein gp12	Monogenesis protein
19280	18618	CDS	663		Baseplate wedge protein gp11	Monogenesis protein
21098	19281	CDS	1818		Baseplate wedge protein gp10	Monogenesis protein
21958	21095	CDS	864	9	Baseplate protein gp9	Monogenesis protein
22962	21970	CDS	993	8	Baseplate wedge protein gp8	Monogenesis protein
26036	22962	CDS	3075	7	Baseplate wedge protein gp7	Monogenesis protein
28030	26117	CDS	1914	6	Baseplate wedge protein gp6	Monogenesis protein
31904	30144	CDS	1761	5	Baseplate central spike complex protein gp5	Monogenesis protein
32455	31901	CDS	555		Baseplate wedge protein gp53	Monogenesis protein
34933	35472	CDS	540	3	Tail tube terminator protein	Monogenesis protein
35469	36137	CDS	669	1	Deoxynucleotide monophosphate kinase	DNA replication and metabolism ptotein
49228	49623	CDS	396	lys	L-alanyl-D-glutamate peptidase	Lysis Protein
57509	57793	CDS	285	rI	Antiholin	Lysis Protein
72843	72451	CDS	393		Baseplate wedge protein gp25	Monogenesis protein
75029	74166	CDS	864		Baseplate tail-tube junction protein gp54	Monogenesis protein
76124	75039	CDS	1086		Baseplate tail-tube junction protein gp48	Monogenesis protein
82597	81074	CDS	1524		DNA ligase	DNA replication and metabolism ptotein
87752	87677	tRNA	76		tRNA-Gly(tcc)
87834	87758	tRNA	77		tRNA-Met(cat)
88440	88096	CDS	345		Capsid assembly protein Gp31	Monogenesis protein
88975	88445	CDS	531		Deoxycytidylate deaminase	DNA replication and metabolism ptotein
90440	89553	CDS	888	pseT	Polynucleotide kinase	DNA replication and metabolism ptotein
92903	91746	CDS	1158		T4 RNA ligase 1	DNA replication and metabolism ptotein
93261	92845	CDS	417	denA	Endonuclease II	DNA replication and metabolism ptotein
94957	93782	CDS	1176	bnrdF	Ribonucleoside-diphosphate reductase subunit beta	DNA replication and metabolism ptotein
97242	94996	CDS	2247	I4L	Ribonucleoside-diphosphate reductase large subunit	DNA replication and metabolism ptotein
98137	97283	CDS	855	TD	Thymidylate synthase	DNA replication and metabolism ptotein
103996	102305	CDS	1692		Exonuclease subunit 2	DNA replication and metabolism ptotein
105273	104254	CDS	1020		Exonuclease subunit 1	DNA replication and metabolism ptotein
106367	105852	CDS	516		RNA polymerase sigma factor	DNA replication and metabolism ptotein
106691	107626	CDS	936	rnh	Ribonuclease H	DNA replication and metabolism ptotein
107636	107899	CDS	264	dsbA	Double-stranded DNA-binding protein	DNA replication and metabolism ptotein
107901	108152	CDS	252		RNA polymerase-associated protein Gp33	DNA replication and metabolism ptotein
108230	108814	CDS	585		Protein Gp59	DNA replication and metabolism ptotein
110149	110814	CDS	666		DNA polymerase clamp	DNA replication and metabolism ptotein
110879	111877	CDS	999		Sliding-clamp-loader gp44 subunit	Monogenesis protein
111880	112452	CDS	573		Sliding-clamp-loader gp44 subunit	Monogenesis protein
112456	112824	CDS	369	regA	Translation repressor protein	DNA replication and metabolism ptotein
113203	115908	CDS	2706		DNA-directed DNA polymerase	DNA replication and metabolism ptotein
115988	117136	CDS	1149	UVSX	Recombination and repair protein	DNA replication and metabolism ptotein
117492	118931	CDS	1440		ATP-dependent helicase 41	DNA replication and metabolism ptotein
121666	122691	CDS	1026		DNA primase	DNA replication and metabolism ptotein
123695	125026	CDS	1332	dda	ATP-dependent DNA helicase dda	DNA replication and metabolism ptotein
125657	126328	CDS	672	dexA	Exodeoxyribonuclease	DNA replication and metabolism ptotein
127410	127895	CDS	486		Endonuclease V	DNA replication and metabolism ptotein
132834	134123	CDS	1290		DNA topoisomerase medium subunit	DNA replication and metabolism ptotein
134980	137229	CDS	2250	rIIA	Protein rIIA	Lysis Protein
142516	141872	CDS	645	t	Holin	Lysis Protein
155202	154924	CDS	279	NRDC_1	Glutaredoxin	DNA replication and metabolism ptotein
163126	161015	CDS	2112	nrdD	Anaerobic ribonucleoside-triphosphate reductase	DNA replication and metabolism ptotein
163928	163446	CDS	483		Recombination endonuclease VII	DNA replication and metabolism ptotein
164230	163961	CDS	270	NRDC_2	Glutaredoxin	DNA replication and metabolism ptotein
165088	164237	CDS	852	DAM	DNA adenine methylase	DNA replication and metabolism ptotein
169774	168728	CDS	1047		RNA ligase 2	DNA replication and metabolism ptotein
177233	178573	CDS	1341	uvsW_1	ATP-dependent DNA helicase uvsW	DNA replication and metabolism ptotein
178583	178813	CDS	231	uvsW_2	ATP-dependent DNA helicase uvsW	DNA replication and metabolism ptotein
179909	179487	CDS	423	uvsY	Recombination protein uvsY	DNA replication and metabolism ptotein
180633	180175	CDS	459		Capsid vertex protein	Monogenesis protein

## Sheet: CYPEBC012
Start	Stop		Length	Gene	Protein function	Function group
20	781	CDS	762		Terminase, large subunit
800	2791	CDS	1992		Tail sheath protein	Monogenesis protein
2837	3322	CDS	486		Tail tube protein gp19	Monogenesis protein
3376	4950	CDS	1575		Portal protein	Monogenesis protein
5217	5624	CDS	408		Prohead assembly protein gp68	Monogenesis protein
5627	6286	CDS	660		Prohead core protein protease	Monogenesis protein
6313	7107	CDS	795		Capsid assembly scaffolding protein	Monogenesis protein
7127	8701	CDS	1575		Major capsid protein	Monogenesis protein
9462	10760	CDS	1299		Capsid vertex protein	Monogenesis protein
11026	11448	CDS	423	uvsY	Recombination protein uvsY	DNA replication and metabolism ptotein
12239	12009	CDS	231	uvsW_1	ATP-dependent DNA helicase uvsW	DNA replication and metabolism ptotein
13589	12249	CDS	1341	uvsW_2	ATP-dependent DNA helicase uvsW	DNA replication and metabolism ptotein
21051	21572	CDS	522		RNA ligase 2	DNA replication and metabolism ptotein
21649	22098	CDS	450		RNA ligase 2	DNA replication and metabolism ptotein
25738	26589	CDS	852	DAM	DNA adenine methylase	DNA replication and metabolism ptotein
26596	26865	CDS	270	NRDC_1	Glutaredoxin	DNA replication and metabolism ptotein
26898	27380	CDS	483		Recombination endonuclease VII	DNA replication and metabolism ptotein
27377	29488	CDS	2112	nrdD	Anaerobic ribonucleoside-triphosphate reductase	DNA replication and metabolism ptotein
34860	35138	CDS	279	NRDC_2	Glutaredoxin	DNA replication and metabolism ptotein
36959	37618	CDS	660		Long-tail fiber proximal subunit	Monogenesis protein
47682	48326	CDS	645	t	Holin	Lysis Protein
54999	54229	CDS	771	rIIA	Protein rIIA	Lysis Protein
57145	55856	CDS	1290		DNA topoisomerase medium subunit	DNA replication and metabolism ptotein
62572	62087	CDS	486		Endonuclease V	DNA replication and metabolism ptotein
64325	63654	CDS	672	dexA	Exodeoxyribonuclease	DNA replication and metabolism ptotein
66287	64956	CDS	1332	dda	ATP-dependent DNA helicase dda	DNA replication and metabolism ptotein
68317	67292	CDS	1026		DNA primase	DNA replication and metabolism ptotein
71788	71084	CDS	705		ATP-dependent helicase 41	DNA replication and metabolism ptotein
72525	71926	CDS	600		ATP-dependent helicase 41	DNA replication and metabolism ptotein
74029	72881	CDS	1149	UVSX	Recombination and repair protein	DNA replication and metabolism ptotein
76814	74109	CDS	2706		DNA-directed DNA polymerase	DNA replication and metabolism ptotein
77561	77193	CDS	369	regA	Translation repressor protein	DNA replication and metabolism ptotein
78137	77565	CDS	573		Sliding-clamp-loader gp44 subunit	Monogenesis protein
79138	78140	CDS	999		Sliding-clamp-loader gp44 subunit	Monogenesis protein
79868	79203	CDS	666		DNA polymerase clamp	DNA replication and metabolism ptotein
81787	81203	CDS	585		Protein Gp59	DNA replication and metabolism ptotein
82116	81865	CDS	252		RNA polymerase-associated protein Gp33	DNA replication and metabolism ptotein
82381	82118	CDS	264	dsbA	Double-stranded DNA-binding protein	DNA replication and metabolism ptotein
83326	82391	CDS	936	rnh	Ribonuclease H	DNA replication and metabolism ptotein
83650	84165	CDS	516		RNA polymerase sigma factor	DNA replication and metabolism ptotein
84745	85764	CDS	1020		Exonuclease subunit 1	DNA replication and metabolism ptotein
86022	87713	CDS	1692		Exonuclease subunit 2	DNA replication and metabolism ptotein
91885	92352	CDS	468	TD	Thymidylate synthase	DNA replication and metabolism ptotein
92339	92740	CDS	402	thy	putative thymidylate synthase	DNA replication and metabolism ptotein
92781	94292	CDS	1512	I4L	Ribonucleoside-diphosphate reductase large subunit	DNA replication and metabolism ptotein
96764	97180	CDS	417	denA	Endonuclease II	DNA replication and metabolism ptotein
97167	98279	CDS	1113		T4 RNA ligase 1	DNA replication and metabolism ptotein
100471	100983	CDS	513	pseT	Polynucleotide kinase	DNA replication and metabolism ptotein
101815	102093	CDS	279	CD	Deoxycytidylate deaminase	DNA replication and metabolism ptotein
102098	102442	CDS	345		Capsid assembly protein Gp31	Monogenesis protein
102704	102780	tRNA	77		tRNA-Met(cat)
102786	102861	tRNA	76		tRNA-Gly(tcc)
106935	108458	CDS	1524		DNA ligase	DNA replication and metabolism ptotein
113406	114491	CDS	1086		Baseplate tail-tube junction protein gp48	Monogenesis protein
114501	115097	CDS	597		Baseplate tail-tube junction protein gp54	Monogenesis protein
116688	117080	CDS	393		Baseplate wedge protein gp25	Monogenesis protein
132581	132297	CDS	285	rI	Antiholin	Lysis Protein
140871	140476	CDS	396	lys	L-alanyl-D-glutamate peptidase	Lysis Protein
153922	153254	CDS	669	1	Deoxynucleotide monophosphate kinase	DNA replication and metabolism ptotein
154458	153919	CDS	540	3	Tail tube terminator protein	Monogenesis protein
156936	157550	CDS	615		Baseplate wedge protein gp53	Monogenesis protein
157654	159249	CDS	1596	5	Baseplate central spike complex protein gp5	Monogenesis protein
161365	163278	CDS	1914	6	Baseplate wedge protein gp6	Monogenesis protein
165293	166435	CDS	1143	7	Baseplate wedge protein gp7	Monogenesis protein
166435	167427	CDS	993	8	Baseplate wedge protein gp8	Monogenesis protein
167439	168302	CDS	864	9	Baseplate protein gp9	Monogenesis protein
168299	170116	CDS	1818		Baseplate wedge protein gp10	Monogenesis protein
170117	170779	CDS	663		Baseplate wedge protein gp11	Monogenesis protein
170789	172177	CDS	1389		Short tail fiber protein gp12	Monogenesis protein
174266	175189	CDS	924		Neck protein gp13	Monogenesis protein
175198	175944	CDS	747		Neck protein gp14	Monogenesis protein
176002	176727	CDS	726		Putative endonuclease	DNA replication and metabolism ptotein
176778	177551	CDS	774		Tail completion protein gp15	Monogenesis protein
177554	178093	CDS	540		Terminase, small subunit	DNA replication and metabolism ptotein

## Sheet: CYPEBC014
Start	Stop		Length	Gene	Protein function	Function group
3293	4339	CDS	1047		RNA ligase 2	DNA replication and metabolism ptotein
8814	9665	CDS	852	DAM	DNA adenine methylase	DNA replication and metabolism ptotein
9672	9941	CDS	270	NRDC_1	Glutaredoxin	DNA replication and metabolism ptotein
9974	10456	CDS	483		Recombination endonuclease VII	DNA replication and metabolism ptotein
10453	12564	CDS	2112	nrdD	Anaerobic ribonucleoside-triphosphate reductase	DNA replication and metabolism ptotein
18376	18654	CDS	279	NRDC_2	Glutaredoxin	DNA replication and metabolism ptotein
31119	31763	CDS	645	t	Holin	Lysis Protein
38410	36161	CDS	2250	rIIA	Protein rIIA	Lysis Protein
40555	39266	CDS	1290		DNA topoisomerase medium subunit	DNA replication and metabolism ptotein
49673	48342	CDS	1332	dda	ATP-dependent DNA helicase dda	DNA replication and metabolism ptotein
51702	50677	CDS	1026		DNA primase	DNA replication and metabolism ptotein
55877	54438	CDS	1440		ATP-dependent helicase 41	DNA replication and metabolism ptotein
57381	56233	CDS	1149	UVSX	Recombination and repair protein	DNA replication and metabolism ptotein
60166	57461	CDS	2706		DNA-directed DNA polymerase	DNA replication and metabolism ptotein
60913	60545	CDS	369	regA	Translation repressor protein	DNA replication and metabolism ptotein
61489	60917	CDS	573		Sliding-clamp-loader gp44 subunit	Monogenesis protein
62490	61492	CDS	999		Sliding-clamp-loader gp44 subunit	Monogenesis protein
63220	62555	CDS	666		DNA polymerase clamp	DNA replication and metabolism ptotein
65139	64555	CDS	585		Protein Gp59	DNA replication and metabolism ptotein
65468	65217	CDS	252		RNA polymerase-associated protein Gp33	DNA replication and metabolism ptotein
65733	65470	CDS	264	dsbA	Double-stranded DNA-binding protein	DNA replication and metabolism ptotein
66678	65743	CDS	936	rnh	Ribonuclease H	DNA replication and metabolism ptotein
67002	67517	CDS	516		RNA polymerase sigma factor	DNA replication and metabolism ptotein
68096	69115	CDS	1020		Exonuclease subunit 1	DNA replication and metabolism ptotein
69373	71076	CDS	1704		Exonuclease subunit 2	DNA replication and metabolism ptotein
74484	75338	CDS	855	TD	Thymidylate synthase	DNA replication and metabolism ptotein
75379	77625	CDS	2247	I4L	Ribonucleoside-diphosphate reductase large subunit	DNA replication and metabolism ptotein
77665	78840	CDS	1176	bnrdF	Ribonucleoside-diphosphate reductase subunit beta	DNA replication and metabolism ptotein
79484	80641	CDS	1158		T4 RNA ligase 1	DNA replication and metabolism ptotein
81433	82320	CDS	888	pseT	Polynucleotide kinase	DNA replication and metabolism ptotein
82898	83428	CDS	531	CD	Deoxycytidylate deaminase	DNA replication and metabolism ptotein
83433	83777	CDS	345		Capsid assembly protein Gp31	Monogenesis protein
84039	84115	tRNA	77		tRNA-Met(cat)
84121	84196	tRNA	76		tRNA-Gly(tcc)
88256	89779	CDS	1524		DNA ligase	DNA replication and metabolism ptotein
92331	91399	CDS	933		Baseplate central spike complex protein gp27	Monogenesis protein
94728	95813	CDS	1086		Baseplate tail-tube junction protein gp48	Monogenesis protein
95823	96686	CDS	864		Baseplate tail-tube junction protein gp54	Monogenesis protein
98009	98401	CDS	393		Baseplate wedge protein gp25	Monogenesis protein
113350	113066	CDS	285	rI	Antiholin	Lysis Protein
121631	121236	CDS	396	lys	L-alanyl-D-glutamate peptidase	Lysis Protein
135405	134737	CDS	669	1	Deoxynucleotide monophosphate kinase	DNA replication and metabolism ptotein
135941	135402	CDS	540	3	Tail tube terminator protein	Monogenesis protein
138420	138974	CDS	555		Baseplate wedge protein gp53	Monogenesis protein
138971	140731	CDS	1761	5	Baseplate central spike complex protein gp5	Monogenesis protein
142845	144758	CDS	1914	6	Baseplate wedge protein gp6	Monogenesis protein
144839	147919	CDS	3081	7	Baseplate wedge protein gp7	Monogenesis protein
147919	148911	CDS	993	8	Baseplate wedge protein gp8	Monogenesis protein
148923	149786	CDS	864	9	Baseplate protein gp9	Monogenesis protein
149783	151600	CDS	1818		Baseplate wedge protein gp10	Monogenesis protein
151601	152263	CDS	663		Baseplate wedge protein gp11	Monogenesis protein
152273	153661	CDS	1389		Short tail fiber protein gp12	Monogenesis protein
155750	156673	CDS	924		Neck protein gp13	Monogenesis protein
156682	157428	CDS	747		Neck protein gp14	Monogenesis protein
158147	158920	CDS	774		Tail completion protein gp15	Monogenesis protein
158923	159462	CDS	540		Terminase, small subunit	DNA replication and metabolism ptotein
159431	161260	CDS	1830		Terminase, large subunit	DNA replication and metabolism ptotein
161279	163270	CDS	1992		Tail sheath protein	Monogenesis protein
163316	163801	CDS	486		Tail tube protein gp19	Monogenesis protein
163855	165429	CDS	1575		Portal protein	Monogenesis protein
165696	166103	CDS	408		Prohead assembly protein gp68	Monogenesis protein
166106	166765	CDS	660		Prohead core protein protease	Monogenesis protein
166792	167586	CDS	795		Capsid assembly scaffolding protein	Monogenesis protein
167606	169180	CDS	1575		Major capsid protein	Monogenesis protein
169941	171239	CDS	1299		Capsid vertex protein	Monogenesis protein
171505	171927	CDS	423	uvsY	Recombination protein uvsY	DNA replication and metabolism ptotein
172832	172602	CDS	231	uvsW_1	ATP-dependent DNA helicase uvsW	DNA replication and metabolism ptotein
174182	172842	CDS	1341	uvsW_2	ATP-dependent DNA helicase uvsW	DNA replication and metabolism ptotein

[truncated: 2 more sheets: CYPEBC015, CYPEBC018]
